# Supplementary material for: The Intramolecular Charge Transfer Mechanism by Which Chiral Self-Assembled H8-BINOL Vesicles Enantioselectively Recognize Amino Alcohols
Source: Int J Mol Sci. 2024 May 21;25(11):5606. doi: 10.3390/ijms25115606 (PMC11171953; doi:10.3390/ijms25115606)
Supplement: Supplementary file 1 [file ijms-25-05606-s001.zip]

Archive with 1 entries (1 files):
- ijms-2982114-supplementary.pdf
